# Supplementary material for: Reproductive Cold Stress in Contrasting Sorghum Genotypes: Is Pollen Fertility Really the Crucial Trait?
Source: Plant Direct. 2025 May 4;9(5):e70065. doi: 10.1002/pld3.70065 (PMC12050216; doi:10.1002/pld3.70065)
Supplement: Supplementary file 1 — Data S1 Supporting Information. [file PLD3-9-e70065-s002.xlsx]

## Sheet: IFC_Data
ID	genotype	stress/control	treatment-level	replication	self-/ cross-pollination	total number of fertile pollen	porportion of fertile pollen [%]	cell concetration [cells/ml]
AF6	SB14011	S	BBCH32	a	C	1958	63,65	2591
AF6	SB14011	S	BBCH32	b	C	1190	74,05	1527
AF6	SB14011	S	BBCH32	c	C	1888	72,59	2558
AF6	SB14011	S	BBCH32	d	C	3001	69,34	3933
AF6	SB14011	S	BBCH32	e	C	2814	71,58	3783
PR5	SB14011	S	BBCH32	a	C	3584	72,33	3633
PR5	SB14011	S	BBCH32	b	C	2335	56,9	2719
PR5	SB14011	S	BBCH32	c	C	2877	67,71	3775
PR5	SB14011	S	BBCH32	d	C	2535	75,56	2678
PR5	SB14011	S	BBCH32	e	C	2590	65,75	2992
AF9	SB14011	S	BBCH35	a	C	1452	74,01	1574
AF9	SB14011	S	BBCH35	b	C	1670	66,19	2155
AF9	SB14011	S	BBCH35	c	C	1374	76,08	1876
AF9	SB14011	S	BBCH35	d	C	3085	73,35	4441
AF9	SB14011	S	BBCH35	e	C	2566	69,96	3980
PR7	SB14011	S	BBCH35	a	C	1868	85,18	2556
PR7	SB14011	S	BBCH35	b	C	2065	62,39	1998
PR7	SB14011	S	BBCH35	c	C	2061	59,91	2870
PR7	SB14011	S	BBCH35	d	C	1772	62,33	2368
PR7	SB14011	S	BBCH35	e	C	1454	58,84	1937
AF11	SB14011	S	BBCH39	a	C	4077	83,8	5059
AF11	SB14011	S	BBCH39	b	C	3778	83,05	5136
AF11	SB14011	S	BBCH39	c	C	3712	86,97	4516
AF11	SB14011	S	BBCH39	d	C	4211	84,86	5827
AF11	SB14011	S	BBCH39	e	C	3912	82,08	5721
PR12	SB14011	S	BBCH39	a	C	603	80,51	775
PR12	SB14011	S	BBCH39	b	C	1970	83,97	2886
PR12	SB14011	S	BBCH39	c	C	2009	72,11	3446
PR12	SB14011	S	BBCH39	d	C	2614	87,78	4007
PR12	SB14011	S	BBCH39	e	C	1900	84,82	2801
AF14	SB14011	S	BBCH51	a	C	1328	88,47	3405
AF14	SB14011	S	BBCH51	b	C	997	55,36	1423
AF14	SB14011	S	BBCH51	c	C	1965	77,48	3348
AF14	SB14011	S	BBCH51	d	C	1917	91,42	2854
AF14	SB14011	S	BBCH51	e	C	1331	92,24	1807
PR14	SB14011	S	BBCH51	a	C	2463	83,32	3068
PR14	SB14011	S	BBCH51	a	C	2076	91,45	2836
PR14	SB14011	S	BBCH51	a	C	2463	83,32	3068
PR14	SB14011	S	BBCH51	b	C	1430	67,36	1590
PR14	SB14011	S	BBCH51	b	C	1207	90,75	1763
PR14	SB14011	S	BBCH51	b	C	1430	67,36	1590
PR14	SB14011	S	BBCH51	c	C	2809	88,22	4015
PR14	SB14011	S	BBCH51	c	C	1246	81,81	1854
PR14	SB14011	S	BBCH51	c	C	2809	88,22	4015
PR14	SB14011	S	BBCH51	d	C	2234	89,68	3299
PR14	SB14011	S	BBCH51	d	C	1084	68,01	1129
PR14	SB14011	S	BBCH51	d	C	2234	89,68	3299
PR14	SB14011	S	BBCH51	e	C	2125	87,7	2867
PR14	SB14011	S	BBCH51	e	C	1652	75,61	2493
PR14	SB14011	S	BBCH51	e	C	2125	87,7	2867
AF37	SBxSC	S	BBCH35	a	C	3351	75,12	4555
AF37	SBxSC	S	BBCH35	b	C	1555	62,35	2256
AF37	SBxSC	S	BBCH35	c	C	2136	64,26	2945
AF37	SBxSC	S	BBCH35	d	C	4413	75,94	6676
AF37	SBxSC	S	BBCH35	e	C	1535	62,07	1579
P37	SBxSC	S	BBCH35	a	C	2233	54,36	3084
P37	SBxSC	S	BBCH35	b	C	1329	60,88	1895
P37	SBxSC	S	BBCH35	c	C	2795	71,26	3591
P37	SBxSC	S	BBCH35	d	C	1618	60,13	2311
P37	SBxSC	S	BBCH35	e	C	4116	78,06	5611
P37	SBxSC	S	BBCH35	a	C	2233	54,36	3084
P37	SBxSC	S	BBCH35	b	C	1329	60,88	1895
P37	SBxSC	S	BBCH35	c	C	2795	71,26	3591
P37	SBxSC	S	BBCH35	d	C	1618	60,13	2311
AF42	SBxSC	S	BBCH39	a	C	1375	41,82	2340
AF42	SBxSC	S	BBCH39	b	C	1486	63,53	2310
AF42	SBxSC	S	BBCH39	c	C	2583	92,51	3940
AF42	SBxSC	S	BBCH39	d	C	2843	87,42	4627
AF42	SBxSC	S	BBCH39	e	C	1365	85,9	2043
PR40	SBxSC	S	BBCH39	a	C	3013	86,23	5476
PR40	SBxSC	S	BBCH39	b	C	889	58,95	1372
PR40	SBxSC	S	BBCH39	c	C	2035	79,77	3675
PR40	SBxSC	S	BBCH39	d	C	953	61,13	1443
PR40	SBxSC	S	BBCH39	e	C	2445	74,11	3774
PR42	SBxSC	S	BBCH39	a	C	1889	79,07	3003
PR42	SBxSC	S	BBCH39	b	C	1888	76,41	2751
PR42	SBxSC	S	BBCH39	c	C	2056	83,04	3056
PR42	SBxSC	S	BBCH39	d	C	1891	74,16	2320
PR42	SBxSC	S	BBCH39	e	C	897	58,13	1312
P37	SBxSC	S	BBCH39	e	C	4116	78,06	5611
AF43	SBxSC	S	BBCH51	a	C	2131	81,34	3957
AF43	SBxSC	S	BBCH51	b	C	1930	84,76	3201
AF43	SBxSC	S	BBCH51	c	C	1284	74,31	2068
AF43	SBxSC	S	BBCH51	d	C	3466	84,7	6226
AF43	SBxSC	S	BBCH51	e	C	2449	84,89	2471
AF44	SBxSC	S	BBCH51	a	C	1400	90,21	2590
AF44	SBxSC	S	BBCH51	b	C	1074	59,63	1819
AF44	SBxSC	S	BBCH51	c	C	1460	89,96	1828
AF44	SBxSC	S	BBCH51	d	C	1593	66,62	2091
AF44	SBxSC	S	BBCH51	e	C	1431	77,31	2460
AF19	SC 1056	S	BBCH32	a	C	2927	88,59	4996
AF19	SC 1056	S	BBCH32	b	C	2762	61,96	4576
AF19	SC 1056	S	BBCH32	c	C	2488	69,21	3524
AF19	SC 1056	S	BBCH32	d	C	2197	81,89	3217
AF19	SC 1056	S	BBCH32	e	C	1408	74,14	1193
PR19	SC 1056	S	BBCH32	a	C	5129	87,59	6257
PR19	SC 1056	S	BBCH32	b	C	5056	81,39	5489
PR19	SC 1056	S	BBCH32	c	C	2667	59,48	3254
PR19	SC 1056	S	BBCH32	d	C	3251	64,92	4029
PR19	SC 1056	S	BBCH32	e	C	1891	47,02	2472
PR20	SC 1056	S	BBCH32	a	C	4336	81,95	3819
PR20	SC 1056	S	BBCH32	b	C	4280	78,05	5247
PR20	SC 1056	S	BBCH32	c	C	2885	67,5	3040
PR20	SC 1056	S	BBCH32	d	C	4460	88,02	5693
PR20	SC 1056	S	BBCH32	e	C	2878	58,14	3750
PR22	SC 1056	S	BBCH35	a	C	2082	73,54	2987
PR22	SC 1056	S	BBCH35	b	C	1068	61,52	1448
PR22	SC 1056	S	BBCH35	c	C	1270	44,91	1819
PR22	SC 1056	S	BBCH35	d	C	3004	84,6	3768
PR22	SC 1056	S	BBCH35	e	C	1397	59,78	1539
PR23	SC 1056	S	BBCH35	a	C	1666	89,04	2459
PR23	SC 1056	S	BBCH35	b	C	1563	68,92	2037
PR23	SC 1056	S	BBCH35	c	C	1976	77,7	2639
PR23	SC 1056	S	BBCH35	d	C	1603	84,68	2200
PR23	SC 1056	S	BBCH35	e	C	1257	73,17	1593
P23	SC 1056	S	BBCH35	a	C	1494	41,23	1874
P23	SC 1056	S	BBCH35	b	C	912	34,92	1201
P23	SC 1056	S	BBCH35	c	C	1318	50,99	1749
P23	SC 1056	S	BBCH35	d	C	502	39,56	742
P23	SC 1056	S	BBCH35	e	C	3	3,37	4
P24	SC 1056	S	BBCH35	a	C	1614	80,7	2502
P24	SC 1056	S	BBCH35	b	C	1597	46,04	2450
P24	SC 1056	S	BBCH35	c	C	1472	66,37	2132
P24	SC 1056	S	BBCH35	d	C	568	23,01	674
P24	SC 1056	S	BBCH35	e	C	31	5,32	44
AF25	SC 1056	S	BBCH39	a	C	3830	81,54	4833
AF25	SC 1056	S	BBCH39	b	C	3417	78,12	4212
AF25	SC 1056	S	BBCH39	c	C	2483	51,29	3200
AF25	SC 1056	S	BBCH39	e	C	2337	51,94	3012
AF27	SC 1056	S	BBCH39	a	C	3955	75,19	4998
AF27	SC 1056	S	BBCH39	b	C	4495	82,8	5965
AF27	SC 1056	S	BBCH39	d	C	3221	74,47	4309
AF27	SC 1056	S	BBCH39	e	C	3141	76,37	4107
PR27	SC 1056	S	BBCH39	a	C	2071	75,04	3014
PR27	SC 1056	S	BBCH39	b	C	705	72,83	1100
PR27	SC 1056	S	BBCH39	c	C	1993	74,67	2884
PR27	SC 1056	S	BBCH39	d	C	1252	69,13	1921
PR27	SC 1056	S	BBCH39	e	C	2518	76,03	3811
AF28	SC 1056	S	BBCH51	a	C	1310	76,74	2494
AF28	SC 1056	S	BBCH51	b	C	1478	77,18	2674
AF28	SC 1056	S	BBCH51	c	C	822	88,86	1598
AF28	SC 1056	S	BBCH51	d	C	1778	88,33	2964
AF28	SC 1056	S	BBCH51	e	C	1248	68,65	2085
AF29	SC 1056	S	BBCH51	a	C	2000	66,14	3818
AF29	SC 1056	S	BBCH51	b	C	2477	83,18	4507
AF29	SC 1056	S	BBCH51	c	C	1891	89,07	3515
AF29	SC 1056	S	BBCH51	d	C	1290	64,08	2368
AF29	SC 1056	S	BBCH51	e	C	1598	81,66	2693
AF30	SC 1056	S	BBCH51	a	C	997	84,14	973
AF30	SC 1056	S	BBCH51	b	C	2057	76,64	2921
AF30	SC 1056	S	BBCH51	c	C	2693	87,12	4021
AF30	SC 1056	S	BBCH51	d	C	414	80,23	566
AF30	SC 1056	S	BBCH51	e	C	2289	82,84	2610
AF49	SCxSB	S	BBCH32	a	C	3073	82,96	4343
AF49	SCxSB	S	BBCH32	b	C	3481	83,08	4894
AF49	SCxSB	S	BBCH32	c	C	4886	84,02	7275
AF49	SCxSB	S	BBCH32	d	C	4411	87,73	6292
AF49	SCxSB	S	BBCH32	e	C	5060	87,88	7168
PR54	SCxSB	S	BBCH35	a	C	1670	74,45	2365
PR54	SCxSB	S	BBCH35	b	C	1201	46,32	1822
PR54	SCxSB	S	BBCH35	c	C	635	34,68	952
PR54	SCxSB	S	BBCH35	d	C	2107	66,66	3124
PR54	SCxSB	S	BBCH35	e	C	2838	64,43	4507
AF55	SCxSB	S	BBCH39	b	C	3766	56,02	4449
AF55	SCxSB	S	BBCH39	c	C	2633	66,21	3634
AF55	SCxSB	S	BBCH39	d	C	2242	90,26	3387
AF55	SCxSB	S	BBCH39	e	C	2278	72,87	2939
AF56	SCxSB	S	BBCH39	a	C	5353	91,74	7555
AF56	SCxSB	S	BBCH39	a	C	734	21,43	942
AF56	SCxSB	S	BBCH39	b	C	4099	91,37	5864
AF56	SCxSB	S	BBCH39	b	C	192	5,7	247
AF56	SCxSB	S	BBCH39	c	C	3838	92,66	5400
AF56	SCxSB	S	BBCH39	c	C	16	3,55	20
AF56	SCxSB	S	BBCH39	d	C	3087	86,84	4796
AF56	SCxSB	S	BBCH39	d	C	4273	83,12	5389
AF56	SCxSB	S	BBCH39	e	C	56	65,12	216
AF56	SCxSB	S	BBCH39	e	C	4181	77,04	5428
PR55	SCxSB	S	BBCH39	a	C	2067	66,91	3050
PR55	SCxSB	S	BBCH39	b	C	1546	80,77	2479
PR55	SCxSB	S	BBCH39	c	C	971	65,21	1486
PR55	SCxSB	S	BBCH39	d	C	1238	85,56	2008
PR55	SCxSB	S	BBCH39	e	C	2074	77,88	3071
AF58	SCxSB	S	BBCH51	a	C	1656	83,13	2609
AF58	SCxSB	S	BBCH51	b	C	1161	63,69	2031
AF58	SCxSB	S	BBCH51	c	C	1160	73,09	1871
AF58	SCxSB	S	BBCH51	d	C	1034	75,47	1707
AF58	SCxSB	S	BBCH51	e	C	1234	72,76	1946
AF1	SB14011	C	control	a	S	1214	64,4	1706
AF1	SB14011	C	control	b	S	982	78,75	1589
AF1	SB14011	C	control	c	S	1436	90,94	2186
AF1	SB14011	C	control	d	S	1709	89,95	2178
AF1	SB14011	C	control	e	S	1248	59,54	1597
AF2	SB14011	C	control	a	S	827	64,11	1298
AF2	SB14011	C	control	b	S	1677	76,33	2477
AF2	SB14011	C	control	c	S	1587	76,22	2593
AF2	SB14011	C	control	d	S	1187	77,03	1833
AF2	SB14011	C	control	e	S	1404	82,15	2794
AF3	SB14011	C	control	a	S	866	72,23	1197
AF3	SB14011	C	control	b	S	1532	58,59	2227
AF3	SB14011	C	control	c	S	1023	63,15	1731
AF3	SB14011	C	control	d	S	1331	55,95	1888
AF3	SB14011	C	control	e	S	2284	71,29	3150
AF31	SBxSC	C	control	a	S	2568	83,24	3020
AF31	SBxSC	C	control	b	S	2630	94,06	3432
AF31	SBxSC	C	control	c	S	1631	84,16	2829
AF31	SBxSC	C	control	d	S	2031	71,36	4493
AF31	SBxSC	C	control	e	S	1518	91,28	2913
AF32	SBxSC	C	control	a	S	2405	83,36	3184
AF32	SBxSC	C	control	b	S	2496	92,38	3946
AF32	SBxSC	C	control	c	S	2144	88,34	2907
AF32	SBxSC	C	control	d	S	2003	66,37	3056
AF32	SBxSC	C	control	e	S	1713	88,16	2548
PR31	SBxSC	C	control	a	S	1821	72,38	2898
PR31	SBxSC	C	control	b	S	2351	90,91	3665
PR31	SBxSC	C	control	c	S	2639	88,98	4536
PR31	SBxSC	C	control	d	S	1457	86,16	2405
PR31	SBxSC	C	control	e	S	1592	88,4	2908
PR33	SBxSC	C	control	a	S	2770	86,37	3659
PR33	SBxSC	C	control	b	S	1271	69,57	1826
PR33	SBxSC	C	control	c	S	3280	84,45	4370
PR33	SBxSC	C	control	d	S	1736	81,5	2403
PR33	SBxSC	C	control	e	S	4020	87,72	3625
AF16	SC 1056	C	control	a	S	1292	87,42	1928
AF16	SC 1056	C	control	d	S	1385	79,74	1591
AF16	SC 1056	C	control	e	S	2292	75,72	3227
AF16	SC 1056	C	control	b	S	2349	92,08	3396
AF16	SC 1056	C	control	c	S	2689	88,75	3440
AF46	SCxSB	C	control	a	S	1260	70,71	2039
AF46	SCxSB	C	control	b	S	1409	72	3623
AF46	SCxSB	C	control	c	S	707	91,94	1058
AF46	SCxSB	C	control	d	S	735	82,96	1066
AF46	SCxSB	C	control	e	S	800	88,69	1159
AF47	SCxSB	C	control	a	S	2160	79,47	2888
AF47	SCxSB	C	control	b	S	1117	64,94	1554
AF47	SCxSB	C	control	c	S	2571	72,55	3705
AF47	SCxSB	C	control	d	S	3247	88,02	4695
AF47	SCxSB	C	control	e	S	2309	81,88	2999
PR47	SCxSB	C	control	a	S	1836	77,08	2372
PR47	SCxSB	C	control	b	S	2949	79,81	3887
PR47	SCxSB	C	control	c	S	1919	78,78	2656
PR47	SCxSB	C	control	d	S	2490	82,07	2926
PR47	SCxSB	C	control	e	S	2597	76,38	2324
AF7	SB14011	S	BBCH35	a	S	4308	82,09	5281
AF7	SB14011	S	BBCH35	b	S	1044	65,17	1171
AF7	SB14011	S	BBCH35	c	S	3121	71,21	3924
AF7	SB14011	S	BBCH35	d	S	1615	63,78	2039
AF7	SB14011	S	BBCH35	e	S	3713	66,4	4804
PR9	SB14011	S	BBCH35	a	S	3627	77,48	4750
PR9	SB14011	S	BBCH35	b	S	3618	77,66	4732
PR9	SB14011	S	BBCH35	c	S	2748	76,63	3682
PR9	SB14011	S	BBCH35	d	S	2669	78,16	3542
PR9	SB14011	S	BBCH35	e	S	2731	70,1	4324
AF10	SB14011	S	BBCH39	a	S	3589	83,47	4666
AF10	SB14011	S	BBCH39	b	S	2746	65,37	3688
AF10	SB14011	S	BBCH39	c	S	2873	80,45	3709
AF10	SB14011	S	BBCH39	d	S	3621	78,22	4486
AF10	SB14011	S	BBCH39	e	S	2464	73,16	3283
AF13	SB14011	S	BBCH51	a	S	2974	89,98	3989
AF13	SB14011	S	BBCH51	b	S	2408	94,69	3704
AF13	SB14011	S	BBCH51	c	S	1809	91,18	2280
AF13	SB14011	S	BBCH51	d	S	997	90,64	1166
AF13	SB14011	S	BBCH51	e	S	1722	79,06	2402
PR15	SB14011	S	BBCH51	a	S	2860	65,7	4313
PR15	SB14011	S	BBCH51	b	S	2549	82,36	3136
PR15	SB14011	S	BBCH51	c	S	1537	85,01	1761
PR15	SB14011	S	BBCH51	d	S	1362	91,47	1787
PR15	SB14011	S	BBCH51	e	S	2664	77,17	4309
PR35	SBxSC	S	BBCH32	a	S	2996	78,29	4298
PR35	SBxSC	S	BBCH32	b	S	2046	86,84	2963
PR35	SBxSC	S	BBCH32	c	S	2726	83,62	3603
PR35	SBxSC	S	BBCH32	d	S	3091	91,75	4562
PR35	SBxSC	S	BBCH32	e	S	2379	91,85	3296
PR36	SBxSC	S	BBCH32	a	S	2614	54,69	3351
PR36	SBxSC	S	BBCH32	b	S	2489	65,88	3270
PR36	SBxSC	S	BBCH32	c	S	3345	81,57	4744
PR36	SBxSC	S	BBCH32	d	S	2800	87,34	3619
PR36	SBxSC	S	BBCH32	e	S	3821	79,87	2777
AF38	SBxSC	S	BBCH35	a	S	2418	81,83	3790
AF38	SBxSC	S	BBCH35	b	S	3433	88,85	5066
AF38	SBxSC	S	BBCH35	c	S	5082	84,53	6939
AF38	SBxSC	S	BBCH35	d	S	3229	87,13	4140
AF38	SBxSC	S	BBCH35	e	S	3186	82,86	4320
PR38	SBxSC	S	BBCH35	a	S	2203	88,23	3557
PR38	SBxSC	S	BBCH35	b	S	2010	69,91	3312
PR38	SBxSC	S	BBCH35	c	S	2890	88,79	5034
PR38	SBxSC	S	BBCH35	d	S	1472	84,65	2224
PR38	SBxSC	S	BBCH35	e	S	2129	80,89	3083
PR39	SBxSC	S	BBCH35	a	S	3834	81,07	4786
PR39	SBxSC	S	BBCH35	b	S	4283	76,07	6006
PR39	SBxSC	S	BBCH35	c	S	3281	83,76	4457
PR39	SBxSC	S	BBCH35	d	S	2154	64,49	3318
PR39	SBxSC	S	BBCH35	e	S	4137	84,26	5754
AF40	SBxSC	S	BBCH39	a	S	3001	90,5	3802
AF40	SBxSC	S	BBCH39	b	S	3266	81,73	4350
AF40	SBxSC	S	BBCH39	c	S	3733	81,35	4615
AF40	SBxSC	S	BBCH39	d	S	1945	52,64	2327
AF40	SBxSC	S	BBCH39	e	S	4017	85,49	4835
AF41	SBxSC	S	BBCH39	a	S	3108	76,44	4251
AF41	SBxSC	S	BBCH39	b	S	4091	80,47	6453
AF41	SBxSC	S	BBCH39	c	S	3827	81,2	4985
AF41	SBxSC	S	BBCH39	d	S	1391	47,77	1745
AF41	SBxSC	S	BBCH39	e	S	2147	63,84	3365
PR41	SBxSC	S	BBCH39	a	S	1153	70,65	2733
PR41	SBxSC	S	BBCH39	b	S	976	54,16	1584
PR41	SBxSC	S	BBCH39	c	S	2329	75,01	4219
PR41	SBxSC	S	BBCH39	d	S	1838	74,81	2965
PR41	SBxSC	S	BBCH39	e	S	3027	77,52	4307
PR43	SBxSC	S	BBCH51	a	S	1143	94,62	1819
PR43	SBxSC	S	BBCH51	a	S	1143	94,62	1819
PR43	SBxSC	S	BBCH51	b	S	1190	90,08	1596
PR43	SBxSC	S	BBCH51	b	S	1190	90,08	1596
PR43	SBxSC	S	BBCH51	c	S	1051	79,56	1504
PR43	SBxSC	S	BBCH51	c	S	1051	79,56	1504
PR43	SBxSC	S	BBCH51	d	S	1090	80,27	1436
PR43	SBxSC	S	BBCH51	d	S	1090	80,27	1436
PR43	SBxSC	S	BBCH51	e	S	1665	80,05	2326
PR43	SBxSC	S	BBCH51	e	S	1665	80,05	2326
PR44	SBxSC	S	BBCH51	a	S	1222	74,02	1658
PR44	SBxSC	S	BBCH51	a	S	1222	74,02	1658
PR44	SBxSC	S	BBCH51	b	S	1418	79,8	1942
PR44	SBxSC	S	BBCH51	b	S	1418	79,8	1942
PR44	SBxSC	S	BBCH51	c	S	1842	90,74	2513
PR44	SBxSC	S	BBCH51	c	S	1842	90,74	2513
PR44	SBxSC	S	BBCH51	d	S	2145	88,97	2974
PR44	SBxSC	S	BBCH51	d	S	2145	88,97	2974
PR44	SBxSC	S	BBCH51	e	S	1096	89,4	1261
PR44	SBxSC	S	BBCH51	e	S	1096	89,4	1261
PR45	SBxSC	S	BBCH51	a	S	3077	84,53	5451
PR45	SBxSC	S	BBCH51	b	S	1611	82,79	2749
PR45	SBxSC	S	BBCH51	c	S	2369	72,31	3789
PR45	SBxSC	S	BBCH51	d	S	2511	65,1	3495
PR45	SBxSC	S	BBCH51	e	S	1742	81,21	2426
AF20	SC 1056	S	BBCH32	a	S	1999	56,14	2622
AF20	SC 1056	S	BBCH32	b	S	1001	72,64	1478
AF20	SC 1056	S	BBCH32	c	S	1335	63,12	1952
AF20	SC 1056	S	BBCH32	d	S	1287	73,12	1721
AF20	SC 1056	S	BBCH32	e	S	1875	64,7	2834
PR21	SC 1056	S	BBCH32	a	S	2073	74,14	2893
PR21	SC 1056	S	BBCH32	b	S	1618	68,65	2050
PR21	SC 1056	S	BBCH32	c	S	2055	66,03	3111
PR21	SC 1056	S	BBCH32	d	S	2739	80,09	4377
PR21	SC 1056	S	BBCH32	e	S	2694	71,18	3928
AF22	SC 1056	S	BBCH35	a	S	2190	86,66	2390
AF22	SC 1056	S	BBCH35	b	S	2123	76,15	2665
AF22	SC 1056	S	BBCH35	c	S	2050	76,32	2367
AF22	SC 1056	S	BBCH35	d	S	2205	65,31	2820
AF22	SC 1056	S	BBCH35	e	S	1646	67,71	2088
AF23	SC 1056	S	BBCH35	a	S	3107	85,38	3687
AF23	SC 1056	S	BBCH35	b	S	3291	85,66	4255
AF23	SC 1056	S	BBCH35	c	S	2346	71,05	3077
AF23	SC 1056	S	BBCH35	d	S	2340	79,59	3178
AF23	SC 1056	S	BBCH35	e	S	3472	75,23	4592
AF24	SC 1056	S	BBCH35	a	S	2739	79,02	3083
AF24	SC 1056	S	BBCH35	b	S	4560	91,02	5771
AF24	SC 1056	S	BBCH35	c	S	3275	84,93	4309
AF24	SC 1056	S	BBCH35	d	S	3543	90,99	4612
AF24	SC 1056	S	BBCH35	e	S	3803	81,64	4408
P23	SC 1056	S	BBCH35	a	S	1494	41,23	1874
P23	SC 1056	S	BBCH35	b	S	912	34,92	1201
P23	SC 1056	S	BBCH35	c	S	1318	50,99	1749
P23	SC 1056	S	BBCH35	d	S	502	39,56	742
P23	SC 1056	S	BBCH35	e	S	3	3,37	4
P24	SC 1056	S	BBCH35	a	S	1614	80,7	2502
P24	SC 1056	S	BBCH35	b	S	1597	46,04	2450
P24	SC 1056	S	BBCH35	c	S	1472	66,37	2132
P24	SC 1056	S	BBCH35	d	S	568	23,01	674
P24	SC 1056	S	BBCH35	e	S	31	5,32	44
AF26	SC 1056	S	BBCH39	a	S	2620	79,42	3411
AF26	SC 1056	S	BBCH39	b	S	2515	76,35	3344
AF26	SC 1056	S	BBCH39	c	S	2423	74,17	3313
AF26	SC 1056	S	BBCH39	d	S	2024	71,95	2461
AF26	SC 1056	S	BBCH39	e	S	1808	75,18	2290
PR25	SC 1056	S	BBCH39	a	S	3774	77,89	4737
PR25	SC 1056	S	BBCH39	b	S	4819	83,79	6233
PR25	SC 1056	S	BBCH39	c	S	3994	79,86	5222
PR25	SC 1056	S	BBCH39	d	S	3311	79,15	4342
PR25	SC 1056	S	BBCH39	e	S	4378	83,5	5796
PR26	SC 1056	S	BBCH39	a	S	1331	71,52	2380
PR26	SC 1056	S	BBCH39	b	S	1746	69,18	3177
PR26	SC 1056	S	BBCH39	c	S	2329	73,52	4558
PR26	SC 1056	S	BBCH39	d	S	2249	74,18	3894
PR26	SC 1056	S	BBCH39	e	S	1760	89,61	2568
PR28	SC 1056	S	BBCH51	a	S	1361	83,45	1641
PR28	SC 1056	S	BBCH51	a	S	1361	83,45	1641
PR28	SC 1056	S	BBCH51	b	S	1287	81,92	1842
PR28	SC 1056	S	BBCH51	b	S	1287	81,92	1842
PR28	SC 1056	S	BBCH51	c	S	2440	88,63	3565
PR28	SC 1056	S	BBCH51	c	S	2440	88,63	3565
PR28	SC 1056	S	BBCH51	d	S	2188	92,99	3340
PR28	SC 1056	S	BBCH51	d	S	2188	92,99	3340
PR28	SC 1056	S	BBCH51	e	S	2513	81,17	2765
PR28	SC 1056	S	BBCH51	e	S	2513	81,17	2765
AF50	SCxSB	S	BBCH32	a	S	2745	84,13	4143
AF50	SCxSB	S	BBCH32	b	S	1704	78,06	2216
AF50	SCxSB	S	BBCH32	c	S	1803	73,44	2417
AF50	SCxSB	S	BBCH32	d	S	1541	87,36	2053
AF50	SCxSB	S	BBCH32	e	S	2341	86,29	3082
PR50	SCxSB	S	BBCH32	a	S	2869	75,76	3969
PR50	SCxSB	S	BBCH32	b	S	2518	84,44	3229
PR50	SCxSB	S	BBCH32	c	S	2747	77,12	3591
PR50	SCxSB	S	BBCH32	d	S	3221	86,66	4366
PR50	SCxSB	S	BBCH32	e	S	2902	68,43	3972
PR51	SCxSB	S	BBCH32	a	S	5568	91,7	6958
PR51	SCxSB	S	BBCH32	b	S	3347	68,81	5258
PR51	SCxSB	S	BBCH32	c	S	3691	84,04	5347
PR51	SCxSB	S	BBCH32	d	S	4761	92,68	6705
PR51	SCxSB	S	BBCH32	e	S	2262	69,6	2949
AF52	SCxSB	S	BBCH35	a	S	1480	80,22	4917
AF52	SCxSB	S	BBCH35	b	S	2962	84,29	4139
AF52	SCxSB	S	BBCH35	c	S	4198	88,83	5543
AF52	SCxSB	S	BBCH35	e	S	2632	83,69	3644
AF53	SCxSB	S	BBCH35	a	S	2826	65,27	3950
AF53	SCxSB	S	BBCH35	b	S	4339	85,58	6056
AF53	SCxSB	S	BBCH35	c	S	3494	82,29	5520
AF53	SCxSB	S	BBCH35	d	S	3713	73,71	4335
AF53	SCxSB	S	BBCH35	e	S	3685	91,21	4607
AF54	SCxSB	S	BBCH35	a	S	2008	77,44	2408
AF54	SCxSB	S	BBCH35	b	S	3206	79,75	3904
AF54	SCxSB	S	BBCH35	c	S	4515	87,38	4970
AF54	SCxSB	S	BBCH35	d	S	940	78,6	1193
AF54	SCxSB	S	BBCH35	e	S	3083	72,66	3571
PR52	SCxSB	S	BBCH35	a	S	1681	65,72	2029
PR52	SCxSB	S	BBCH35	b	S	1599	63,63	2201
PR52	SCxSB	S	BBCH35	c	S	4001	74,02	5189
PR52	SCxSB	S	BBCH35	d	S	3814	75,11	5328
PR52	SCxSB	S	BBCH35	e	S	1702	44,88	2353
PR53	SCxSB	S	BBCH35	a	S	1396	63,57	1994
PR53	SCxSB	S	BBCH35	b	S	2428	69,47	3600
PR53	SCxSB	S	BBCH35	c	S	2366	72,58	3265
PR53	SCxSB	S	BBCH35	d	S	1694	72,21	2200
PR53	SCxSB	S	BBCH35	e	S	2049	71,59	2250
AF57	SCxSB	S	BBCH39	a	S	1863	83,58	2517
AF57	SCxSB	S	BBCH39	a	S	3680	84,11	4474
AF57	SCxSB	S	BBCH39	b	S	1942	80,31	2680
AF57	SCxSB	S	BBCH39	b	S	3928	90,05	4567
AF57	SCxSB	S	BBCH39	c	S	1947	83,74	2781
AF57	SCxSB	S	BBCH39	c	S	3418	83,59	4510
AF57	SCxSB	S	BBCH39	d	S	2910	83,89	4341
AF57	SCxSB	S	BBCH39	d	S	3189	80,9	4469
AF57	SCxSB	S	BBCH39	e	S	1222	82,23	1676
AF57	SCxSB	S	BBCH39	e	S	2763	76,62	3610
PR56	SCxSB	S	BBCH39	a	S	3010	74,34	4112
PR56	SCxSB	S	BBCH39	b	S	3499	78,02	4758
PR56	SCxSB	S	BBCH39	c	S	1159	44,7	1511
PR56	SCxSB	S	BBCH39	d	S	2126	67,19	2950
PR56	SCxSB	S	BBCH39	e	S	2539	53,26	4233
PR57	SCxSB	S	BBCH39	a	S	1908	60,98	2841
PR57	SCxSB	S	BBCH39	b	S	1829	74,81	1866
PR57	SCxSB	S	BBCH39	c	S	2479	58,3	3967
PR57	SCxSB	S	BBCH39	d	S	1260	60,78	1582
PR57	SCxSB	S	BBCH39	e	S	2346	79,39	2785
PR58	SCxSB	S	BBCH51	a	S	1666	89,04	2459
PR58	SCxSB	S	BBCH51	b	S	1563	68,92	2037
PR58	SCxSB	S	BBCH51	c	S	1976	77,7	2639
PR58	SCxSB	S	BBCH51	d	S	1603	84,68	2200
PR58	SCxSB	S	BBCH51	e	S	1257	73,17	1593
PR59	SCxSB	S	BBCH51	a	S	2087	80,45	2711
PR59	SCxSB	S	BBCH51	a	S	2087	80,45	2711
PR59	SCxSB	S	BBCH51	c	S	2001	79,88	2632
PR59	SCxSB	S	BBCH51	c	S	2001	79,88	2632
PR59	SCxSB	S	BBCH51	d	S	1029	82,78	1468
PR59	SCxSB	S	BBCH51	d	S	1029	82,78	1468
PR59	SCxSB	S	BBCH51	e	S	1040	83,13	1479
PR59	SCxSB	S	BBCH51	e	S	1040	83,13	1479
PR34	SBxSC	S	BBCH32	a	S	4109	83,67	5627
PR34	SBxSC	S	BBCH32	b	S	1520	59,68	2084
PR34	SBxSC	S	BBCH32	c	S	3659	86,56	5819
PR34	SBxSC	S	BBCH32	d	S	3001	79,86	4774
PR34	SBxSC	S	BBCH32	e	S	2463	86,85	3647
PR4	SB14011	S	BBCH32	a	S	4129	82,4	5184
PR4	SB14011	S	BBCH32	b	S	2277	52,61	3155
PR4	SB14011	S	BBCH32	c	S	4281	74,18	6274
PR4	SB14011	S	BBCH32	d	S	4086	67,74	5599
PR4	SB14011	S	BBCH32	e	S	1136	44,79	1399

## Sheet: yield_Data
ID	genotype	stress/ control	treatment levels	self-/ cross-pollination	panicle dry weight	grain dry weight	panicle harvest index
AF1	SB14011	S	BBCH35	S	32.22	24.46	0.759156
AF10	SC1056	S	BBCH32	C	16.54	13.16	0.795647
AF11	SC1056	S	BBCH32	S	8.62	5.74	0.665893
AF12	SC1056	S	BBCH32	S	4.16	0.76	0.182692
AF13	SCxSB	S	BBCH32	C	18.5	14.48	0.782703
AF14	SCxSB	S	BBCH32	S	14.62	12.26	0.838577
AF15	SCxSB	S	BBCH32	C	22.86	17.42	0.76203
AF16	SC1056	S	BBCH51	C	11.68	10.06	0.861301
AF17	SC1056	S	BBCH51	C	18.86	16.6	0.88017
AF18	SC1056	S	BBCH51	C	20.82	18.44	0.885687
AF19	SC1056	S	BBCH39	C	10.24	8.4	0.820312
AF2	SB14011	S	BBCH35	S	21.98	17.08	0.77707
AF20	SC1056	S	BBCH39	S	3.58	1.44	0.402235
AF21	SC1056	S	BBCH39	C	12.3	9.94	0.80813
AF22	SCxSB	S	BBCH39	C	5.66	4.32	0.763251
AF23	SCxSB	S	BBCH39	C	4.98	3.72	0.746988
AF24	SCxSB	S	BBCH39	S	15.64	13.02	0.832481
AF25	SB14011	S	BBCH51	S	15.2	12.84	0.844737
AF26	SB14011	S	BBCH51	C	22.86	19.64	0.859143
AF27	SB14011	S	BBCH51	S	35.44	29.62	0.835779
AF28	SBxSC	S	BBCH51	C	35.9	31.88	0.888022
AF29	SBxSC	S	BBCH51	C	36	32.14	0.892778
AF3	SB14011	S	BBCH35	C	12.16	5.72	0.470395
AF30	SBxSC	S	BBCH51	C	37.1	33.24	0.895957
AF31	SBxSC	S	BBCH39	S	2.84	1.1	0.387324
AF32	SBxSC	S	BBCH39	S	30.66	26.78	0.873451
AF33	SBxSC	S	BBCH39	C	9.56	7.6	0.794979
AF34	SBxSC	S	BBCH35	C	3.4	1.72	0.505882
AF35	SBxSC	S	BBCH35	S	23.04	18.3	0.794271
AF36	SBxSC	S	BBCH35	C	33.76	29.3	0.867891
AF37	SC1056	S	BBCH35	S	4.86	2.3	0.473251
AF38	SC1056	S	BBCH35	S	1.84	0.22	0.119565
AF39	SC1056	S	BBCH35	S	7.4	4.62	0.624324
AF4	SB14011	S	BBCH32	S	12.56	8.68	0.691083
AF40	SCxSB	S	BBCH35	S	13.56	10	0.737463
AF41	SCxSB	S	BBCH35	S	2.54	0.8	0.314961
AF42	SCxSB	S	BBCH35	C	17.1	12.6	0.736842
AF43	SB14011	S	BBCH39	S	17.92	15.26	0.851562
AF44	SB14011	S	BBCH39	C	26.98	22.62	0.838399
AF45	SB14011	S	BBCH39	S	49.96	43.48	0.870296
AF46	SCxSB	C	control	C	28.54	24.76	0.867554
AF47	SCxSB	C	control	C	35.5	30.96	0.872113
AF48	SCxSB	C	control	C	28.14	24.46	0.869225
AF49	SCxSB	S	BBCH51	C	31.78	27.9	0.877911
AF5	SB14011	S	BBCH32	S	24.5	21.06	0.859592
AF50	SCxSB	S	BBCH51	C	26.78	23.94	0.893951
AF51	SCxSB	S	BBCH51	C	28.7	25.42	0.885714
AF52	SB14011	C	control	C	32.54	27.4	0.842041
AF53	SB14011	C	control	C	40.02	34.98	0.874063
AF54	SB14011	C	control	C	29.04	24.86	0.856061
AF55	SBxSC	C	control	C	29.16	25.72	0.88203
AF56	SBxSC	C	control	C	21.44	18.8	0.876866
AF57	SBxSC	C	control	C	22.74	19.44	0.854881
AF58	SC1056	C	control	C	26.4	24.6	0.931818
AF59	SC1056	C	control	C	25.86	21.94	0.848415
AF6	SB14011	S	BBCH32	C	19.22	14.06	0.73153
AF60	SC1056	C	control	C	35.68	31.1	0.871637
AF7	SBxSC	S	BBCH32	C	16.56	12.12	0.731884
AF8	SBxSC	S	BBCH32	C	26.44	22.38	0.846445
AF9	SBxSC	S	BBCH32	C	27.2	23.08	0.848529
PR1	SB14011	S	BBCH35	C	18.3	13.28	0.725683
PR10	SC1056	S	BBCH32	C	2.94	0.92	0.312925
PR11	SC1056	S	BBCH32	C	1.64	0.06	0.0365854
PR12	SC1056	S	BBCH32	S	3.9	2.22	0.569231
PR13	SCxSB	S	BBCH32	C	26.66	21.12	0.792198
PR14	SCxSB	S	BBCH32	S	10.48	6.8	0.648855
PR15	SCxSB	S	BBCH32	S	22.74	19.36	0.851363
PR16	SC1056	S	BBCH51	S	13.62	11.82	0.867841
PR17	SC1056	S	BBCH51	S	22.14	19.66	0.887986
PR18	SC1056	S	BBCH51	S	13.84	12.36	0.893064
PR19	SC1056	S	BBCH39	S	4.52	2.52	0.557522
PR2	SB14011	S	BBCH35	C	8.78	2.98	0.339408
PR20	SC1056	S	BBCH39	S	4.14	2.14	0.516908
PR21	SC1056	S	BBCH39	C	5.08	3.9	0.767717
PR22	SCxSB	S	BBCH39	C	14.24	11.4	0.800562
PR23	SCxSB	S	BBCH39	S	14.86	11.42	0.768506
PR24	SCxSB	S	BBCH39	S	16.62	14.16	0.851986
PR25	SB14011	S	BBCH51	C	30.36	26.88	0.885375
PR26	SB14011	S	BBCH51	C	35.72	31.1	0.870661
PR27	SB14011	S	BBCH51	S	29.5	25.4	0.861017
PR28	SBxSC	S	BBCH51	S	19.58	17.68	0.902962
PR29	SBxSC	S	BBCH51	S	25.28	22.8	0.901899
PR3	SB14011	S	BBCH35	S	26.32	21.7	0.824468
PR30	SBxSC	S	BBCH51	S	31.5	27.12	0.860952
PR31	SBxSC	S	BBCH39	C	13.02	10.4	0.798771
PR32	SBxSC	S	BBCH39	S	19.08	15.9	0.833333
PR33	SBxSC	S	BBCH39	C	19.36	16.74	0.864669
PR34	SBxSC	S	BBCH35	C	24.08	20.42	0.848007
PR35	SBxSC	S	BBCH35	S	17.42	13.48	0.773823
PR36	SBxSC	S	BBCH35	S	2.38	0.54	0.226891
PR37	SC1056	S	BBCH35	C	7.98	5	0.626566
PR38	SC1056	S	BBCH35	C	1.88	0.12	0.0638298
PR39	SC1056	S	BBCH35	C	2.6	1.06	0.407692
PR4	SB14011	S	BBCH32	S	3.86	1.64	0.42487
PR40	SCxSB	S	BBCH35	C	5.3	2.94	0.554717
PR41	SCxSB	S	BBCH35	S	21.9	18.58	0.848402
PR42	SCxSB	S	BBCH35	C	20.46	16.9	0.826002
PR43	SB14011	S	BBCH39	S	31.2	25.72	0.824359
PR44	SB14011	S	BBCH39	C	6.3	2.24	0.355556
PR45	SB14011	S	BBCH39	C	34.42	29.8	0.865776
PR46	SCxSB	C	control	S	33.6	29.92	0.890476
PR47	SCxSB	C	control	S	22.16	19.54	0.881769
PR48	SCxSB	C	control	S	34.62	29.92	0.86424
PR49	SCxSB	S	BBCH51	S	31.7	27.98	0.88265
PR5	SB14011	S	BBCH32	C	16.12	11.82	0.733251
PR50	SCxSB	S	BBCH51	S	32.72	29.4	0.898533
PR51	SCxSB	S	BBCH51	S	43.64	38.98	0.893217
PR52	SB14011	C	control	S	28.6	24.48	0.855944
PR53	SB14011	C	control	S	28.26	24	0.849257
PR54	SB14011	C	control	S	35.82	30.62	0.85483
PR55	SBxSC	C	control	S	22.14	19.8	0.894309
PR56	SBxSC	C	control	S	43.78	38.88	0.888077
PR57	SBxSC	C	control	S	27.82	23.56	0.846873
PR58	SC1056	C	control	S	20.62	18.6	0.902037
PR59	SC1056	C	control	S	23.42	21.26	0.907771
PR6	SB14011	S	BBCH32	C	8.8	1.1	0.125
PR60	SC1056	C	control	S	27.06	24.6	0.909091
PR7	SBxSC	S	BBCH32	S	15.18	10.58	0.69697
PR8	SBxSC	S	BBCH32	S	22.34	18.28	0.818263
PR9	SBxSC	S	BBCH32	S	32.5	26.98	0.830154
