# Supplementary material for: Reproductive Cold Stress in Contrasting Sorghum Genotypes: Is Pollen Fertility Really the Crucial Trait?
Source: Plant Direct. 2025 May 4;9(5):e70065. doi: 10.1002/pld3.70065 (PMC12050216; doi:10.1002/pld3.70065)
Supplement: Supplementary file 3 — Data S2 Supporting Information. [file PLD3-9-e70065-s003.xlsx]

## Sheet: Tab. x
3.1. Sensitivity to ocld in the reproductive stage
Table x: The result of the Least Significant Difference (LSD) post-hoc analysis to determine significant differences which treatments showed statistically significant differences from each other in terms of Panicle harvest index (PHI) and seed yield [g], cell concentration [cells/ml], total number of fertile pollen [cells/ml], proportion of fertile pollen [%]
SB14011			PHI					seed yield [g]				cell concentration [cells/ml]					total number of fertile pollen [cells/ml]					proportion of fertile pollen [%]
ANOVA			p=0.159					p=0.211					p= 1.18e-13 ***					p= 1.47e-12 ***					p= 4.95e-07 ***
contrasts	estimate	SE	df	t.value	p.value	estimate	SE	df	t.value	p.value	estimate	SE	df	t.value	p.value	estimate	SE	df	t.value	p.value	estimate	SE	df	t.value	p.value
BBCH32-BBCH35	/	/	/	/	/	/	/	/	/	/	-2172.1	354	155	-6.138	<.0001	-1935.6	311	155	-6.233	<.0001	-0.1181	0.0276	155	-4.279	<.0001
BBCH32-BBCH39	/	/	/	/	/	/	/	/	/	/	-1476.8	354	155	-4.173	<.0001	-1447.7	311	155	-4.662	<.0001	-0.1285	0.0276	155	-4.655	<.0001
BBCH32-BBCH51	/	/	/	/	/	/	/	/	/	/	350.5	340	155	1.031	0.3041	-10.7	298	155	-0.036	0.9714	-0.1484	0.0265	155	-5.597	<.0001
BBCH32-control	/	/	/	/	/	/	/	/	/	/	332.7	354	155	0.94	0.3485	145.4	311	155	0.468	0.6403	-0.0739	0.0276	155	-2.678	0.0082
BBCH35-BBCH39	/	/	/	/	/	/	/	/	/	/	695.4	367	155	1.894	0.0601	488	322	155	1.514	0.132	-0.0104	0.0286	155	-0.363	0.7173
BBCH35-BBCH51	/	/	/	/	/	/	/	/	/	/	2522.7	354	155	7.129	<.0001	1924.9	311	155	6.199	<.0001	-0.0303	0.0276	155	-1.098	0.2737
BBCH35-control	/	/	/	/	/	/	/	/	/	/	2504.9	367	155	6.821	<.0001	2081	322	155	6.458	<.0001	0.0442	0.0286	155	1.543	0.1249
BBCH39-BBCH51	/	/	/	/	/	/	/	/	/	/	1827.3	354	155	5.164	<.0001	1437	311	155	4.628	<.0001	-0.0199	0.0276	155	-0.722	0.4713
BBCH39-control	/	/	/	/	/	/	/	/	/	/	1809.5	367	155	4.928	<.0001	1593	322	155	4.944	<.0001	0.0546	0.0286	155	1.905	0.0586
BBCH51-control	/	/	/	/	/	/	/	/	/	/	-17.8	354	155	-0.05	0.9599	156.1	311	155	0.503	0.6159	0.0745	0.0276	155	2.699	0.0077
SC1056			PHI					seed yield [g]				cell concentration [cells/ml]					total number of fertile pollen [cells/ml]					proportion of fertile pollen [%]
ANOVA			p= 0.00841**					p=1.58e-05***					p= 5.42e-05 ***					p= 0.000219 ***					p= 5.64e-07 ***
contrasts	estimate	SE	df	t.value	p.value	estimate	SE	df	t.value	p.value	estimate	SE	df	t.value	p.value	estimate	SE	df	t.value	p.value	estimate	SE	df	t.value	p.value
BBCH32-BBCH35	0.0669	0.136	10	0.491	0.634	0.527	2.31	10	0.228	0.824	1359.7	311	165	4.366	<.0001	1140.1	281	165	4.054	0.0001	0.14309	0.0377	165	3.798	0.0002
BBCH32-BBCH39	-0.0196	0.136	10	-0.144	0.8884	0.873	2.31	10	0.379	0.7129	650.6	341	165	1.907	0.0583	503.6	308	165	1.635	0.104	0.00324	0.0413	165	0.079	0.9375
BBCH32-BBCH51	-0.4104	0.136	10	-3.012	0.0131	-11.707	2.31	10	-5.075	0.0005	801.8	329	165	2.439	0.0158	464.8	297	165	1.566	0.1193	-0.06343	0.0398	165	-1.595	0.1126
BBCH32-control	-0.4337	0.136	10	-3.184	0.0098	-18.58	2.31	10	-8.054	<.0001	62.3	341	165	0.183	0.8553	16.4	308	165	0.053	0.9576	-0.01285	0.0413	165	-0.311	0.756
BBCH35-BBCH39	-0.0865	0.136	10	-0.635	0.5396	0.347	2.31	10	0.15	0.8835	-709.1	311	165	-2.277	0.0241	-636.5	281	165	-2.263	0.0249	-0.13985	0.0377	165	-3.712	0.0003
BBCH35-BBCH51	-0.4773	0.136	10	-3.504	0.0057	-12.233	2.31	10	-5.303	0.0003	-558	298	165	-1.874	0.0628	-675.3	269	165	-2.511	0.013	-0.20652	0.036	165	-5.733	<.0001
BBCH35-control	-0.5006	0.136	10	-3.675	0.0043	-19.107	2.31	10	-8.283	<.0001	-1297.4	311	165	-4.166	<.0001	-1123.7	281	165	-3.996	0.0001	-0.15594	0.0377	165	-4.14	0.0001
BBCH39-BBCH51	-0.3907	0.136	10	-2.868	0.0167	-12.58	2.31	10	-5.453	0.0003	151.1	329	165	0.46	0.6464	-38.8	297	165	-0.131	0.8961	-0.06667	0.0398	165	-1.677	0.0955
BBCH39-control	-0.4141	0.136	10	-3.04	0.0125	-19.453	2.31	10	-8.433	<.0001	-588.3	341	165	-1.724	0.0865	-487.2	308	165	-1.581	0.1157	-0.01609	0.0413	165	-0.39	0.6972
BBCH51-control	-0.0233	0.136	10	-0.171	0.8674	-6.873	2.31	10	-2.98	0.0138	-739.5	329	165	-2.249	0.0258	-448.4	297	165	-1.51	0.1329	0.05058	0.0398	165	1.272	0.2052
SBxSC			PHI					seed yield [g]				cell concentration [cells/ml]					total number of fertile pollen [cells/ml]					proportion of fertile pollen [%]
ANOVA			p= 0.357					p=0.29					p= 3.69e-10 ***					p= 1.39e-07 ***					p= 0.00482 **
contrasts	estimate	SE	df	t.value	p.value	estimate	SE	df	t.value	p.value	estimate	SE	df	t.value	p.value	estimate	SE	df	t.value	p.value	estimate	SE	df	t.value	p.value
BBCH32-BBCH35	/	/	/	/	/	/	/	/	/	/	616	313	160	1.969	0.0507	643.8	289	160	2.231	0.0271	0.0536	0.0269	160	1.991	0.0482
BBCH32-BBCH39	/	/	/	/	/	/	/	/	/	/	1111	320	160	3.472	0.0007	1041.3	295	160	3.53	0.0005	0.0669	0.0275	160	2.43	0.0162
BBCH32-BBCH51	/	/	/	/	/	/	/	/	/	/	2175	302	160	7.206	<.0001	1734.8	278	160	6.236	<.0001	-0.0188	0.026	160	-0.722	0.4712
BBCH32-control	/	/	/	/	/	/	/	/	/	/	1225	323	160	3.797	0.0002	1092.1	297	160	3.672	0.0003	0.0338	0.0278	160	1.217	0.2255
BBCH35-BBCH39	/	/	/	/	/	/	/	/	/	/	495	310	160	1.595	0.1127	397.6	286	160	1.39	0.1665	0.0133	0.0267	160	0.498	0.6194
BBCH35-BBCH51	/	/	/	/	/	/	/	/	/	/	1558	291	160	5.347	<.0001	1091	269	160	4.06	0.0001	-0.0724	0.0251	160	-2.886	0.0044
BBCH35-control	/	/	/	/	/	/	/	/	/	/	609	313	160	1.945	0.0536	448.4	289	160	1.554	0.1222	-0.0198	0.0269	160	-0.737	0.4625
BBCH39-BBCH51	/	/	/	/	/	/	/	/	/	/	1063	299	160	3.557	0.0005	693.4	276	160	2.516	0.0129	-0.0857	0.0257	160	-3.329	0.0011
BBCH39-control	/	/	/	/	/	/	/	/	/	/	114	320	160	0.356	0.7226	50.8	295	160	0.172	0.8635	-0.0331	0.0275	160	-1.203	0.2307
BBCH51-control	/	/	/	/	/	/	/	/	/	/	-950	302	160	-3.147	0.002	-642.6	278	160	-2.31	0.0222	0.0525	0.026	160	2.023	0.0447
SCxSB			PHI					seed yield [g]				cell concentration [cells/ml]					total number of fertile pollen [cells/ml]					proportion of fertile pollen [%]
ANOVA			p= 0.224					p= 0.00448 **					p= 0.000989 ***					p= 0.000662 ***					p= 0.0775
contrasts	estimate	SE	df	t.value	p.value	estimate	SE	df	t.value	p.value	estimate	SE	df	t.value	p.value	estimate	SE	df	t.value	p.value	estimate	SE	df	t.value	p.value
BBCH32-BBCH35	/	/	/	/	/	3.01	5.06	10	0.595	0.565	1145.7	388	147	2.952	0.0037	1148.6	347	147	3.314	0.0012	/	/	/	/	/
BBCH32-BBCH39	/	/	/	/	/	-0.06	5.06	10	-0.012	0.9908	1085.9	370	147	2.937	0.0039	1018.8	330	147	3.085	0.0024	/	/	/	/	/
BBCH32-BBCH51	/	/	/	/	/	-19.31	5.06	10	-3.814	0.0034	1552.7	381	147	4.075	0.0001	1403.7	340	147	4.126	0.0001	/	/	/	/	/
BBCH32-control	/	/	/	/	/	-13.65	5.06	10	-2.696	0.0225	1488.4	388	147	3.835	0.0002	1374.9	347	147	3.967	0.0001	/	/	/	/	/
BBCH35-BBCH39	/	/	/	/	/	-3.07	5.06	10	-0.607	0.5574	-59.8	326	147	-0.183	0.855	-129.8	292	147	-0.445	0.6569	/	/	/	/	/
BBCH35-BBCH51	/	/	/	/	/	-22.33	5.06	10	-4.409	0.0013	407.1	339	147	1.2	0.232	255.1	303	147	0.842	0.4009	/	/	/	/	/
BBCH35-control	/	/	/	/	/	-16.67	5.06	10	-3.291	0.0081	342.7	347	147	0.987	0.3251	226.4	310	147	0.73	0.4664	/	/	/	/	/
BBCH39-BBCH51	/	/	/	/	/	-19.25	5.06	10	-3.802	0.0035	466.8	318	147	1.468	0.1442	384.9	284	147	1.355	0.1774	/	/	/	/	/
BBCH39-control	/	/	/	/	/	-13.59	5.06	10	-2.684	0.0229	402.5	326	147	1.233	0.2196	356.1	292	147	1.222	0.2238	/	/	/	/	/
BBCH51-control	/	/	/	/	/	5.66	5.06	10	1.118	0.2898	-64.3	339	147	-0.19	0.8498	-28.8	303	147	-0.095	0.9245	/	/	/	/	/

## Sheet: Tab. y
3.4 Parent lines vs. reciprocal F1 hybrids
Table y: The result of the paired t-test to analyse significant differences between the parental lines SB14011 and SC1056 and their reciprocal F1 hybrids within a given treatment level in terms of Panicle harvest index (PHI) and seed yield [g]
treatment	BBCH32		BBCH35		BBCH39		BBCH51		control
	PHI	seed yield	PHI	seed yield	PHI	seed yield	PHI	seed yield	PHI	seed yield
contrasts	p-value	p-value	p-value	p-value	p-value	p-value	p-value	p-value	p-value	p-value
SB14011-SC1056	0.245	0.238	0.099	0.0094**	0.016*	0.011*	0.0232*	0.1521	0.0023	0.37
SB14011-SCxSB	0.437	0.702	0.475	0.0747	0.797	0.088	0.0085**	0.0972	0.0672	0.99
SB14011-SBxSC	0.43	0.206	0.384	0.0983	0.233	0.123	0.0119*	0.9867	0.0916	0.84
SC1056-SCxSB	0.072	0.133	0.298	0.2154	0.024*	0.206	0.5247	0.0086**	0.052	0.36
SC1056-SBxSC	0.07	0.029*	0.374	0.1662	0.116	0.149	0.6707	0.156	0.038*	0.29
SCxSB-SBxSC	0.989	0.355	0.867	0.8633	0.335	0.832	0.8285	0.0946	0.8464	0.86
